# Supplementary material for: Exploring Epitaxial Structures for Electrically Pumped Perovskite Lasers: A Study of CsPb(Br,I)3 Based on the Ab Initio Bethe–Salpeter Equation
Source: Materials (Basel). 2024 Jan 15;17(2):0. doi: 10.3390/ma17020427 (PMC11154405; doi:10.3390/ma17020427)
Supplement: Supplementary file 1 [file materials-17-00427-s001.zip]

Archive with 1 entries (1 files):
- materials-2707001-supplementary.pdf
